# Supplementary material for: Non-Invasive Assessment of Locally Overexpressed Human Adenosine 2A Receptors in the Heart of Transgenic Mice
Source: Int J Mol Sci. 2022 Jan 18;23(3):1025. doi: 10.3390/ijms23031025 (PMC8835051; doi:10.3390/ijms23031025)
Supplement: Supplementary file 1 [file ijms-23-01025-s001.zip]

Archive with 1 entries (1 files):
- ijms-1542565 supplementary.pdf
